# Supplementary material for: Molecular architecture of mesoderm cells across early to middle stage of human embryo development at single-cell resolution
Source: BMC Mol Cell Biol. 2025 Dec 25;27:3. doi: 10.1186/s12860-025-00561-9 (PMC12849250; doi:10.1186/s12860-025-00561-9)
Supplement: Supplementary file 2 — Supplementary Material 2 [file 12860_2025_561_MOESM2_ESM.xlsx]

## Sheet: Description
Sheet	Description
A-scRNA-Seq	The numbers of cells detected out in different samples using scRNA-Seq
B-MC scRNA-Seq	The numbers of mesoderm cells detected out in different samples using scRNA-Seq
C-scATAC-Seq	The numbers of cells detected out in different samples using scATAC-Seq
D-MC scATAC-Seq	The numbers of mesoderm cells detected out in different samples using scATAC-Seq
E-EC scRNA-Seq	The numbers of endothelial cells detected out in different samples using scRNA-Seq

## Sheet: a-scRNA-Seq
		Embryo	Brain				Heart				Kidney			Liver				Spleen
Cell type	Abbreviation	GW07	GW08	GW10	GW11	GW17	GW08	GW10	GW11	GW17	GW10	GW11	GW17	GW08	GW10	GW11	GW17	GW17
Retinal ganglion cells	RGCs	97	152	0	0	0	0	0	0	1	0	0	0	0	0	0	0	0
Neural stem cells	NSCs	1651	688	442	46	1	0	0	0	0	1	1	0	0	0	0	0	0
Neural precursor cells	Neural precursor cells	592	656	1466	1064	221	0	0	0	1	0	1	0	0	0	0	0	0
Immature neurons	Imm neurons	1	3	383	1771	8	0	0	0	1	0	0	0	0	0	0	0	0
Interneurons	Interneurons	1	0	80	49	2175	0	0	0	0	0	0	0	0	0	0	0	0
Oligodendrocyte precursor cells	OPCs	0	0	35	59	190	0	0	0	0	0	0	0	0	0	0	0	0
Intermediate neural progenitors	INPs	0	0	0	1	1262	0	0	0	0	0	0	0	0	0	0	0	0
Astrocytes	Astrocytes	0	0	2	0	339	0	0	0	0	0	0	0	0	0	0	0	0
Choroid plexus cells	CPCs	0	5	0	109	38	0	0	0	0	0	1	0	0	0	0	0	0
Schwann cells	Schwann cells	268	76	0	0	0	0	15	19	309	7	3	1	0	0	0	0	0
Myoblasts	Myoblasts	82	2	0	0	0	0	3	0	0	0	2	0	0	0	0	0	0
Endocardial cells	Endocardial cells	14	0	0	0	0	252	189	83	40	0	0	0	0	1	1	2	0
Cardiomyocytes	Cardiomyocytes	22	0	0	0	0	152	3192	396	697	0	0	0	0	0	0	0	0
Mural cells	Mural cells	0	0	0	0	0	2	160	76	632	4	12	22	0	0	1	0	5
Fibroblasts	Fibroblasts (stroma)	16	0	0	0	0	196	4492	850	1000	5	11	7	0	2	2	10	7
Fibroblasts	Fibroblasts (epi)	1	1	0	0	1	0	0	0	3	18	20	205	0	0	0	0	0
Steroid endocrine cells	SECs	6	0	0	6	0	0	0	0	0	170	138	0	0	0	0	0	0
Mesenchymal stem cells	MSCs	1	0	0	1	1	0	0	1	1	284	221	335	0	0	0	0	1
Nephron progenitor cells	NPCs	37	3	0	0	0	0	0	0	0	897	915	908	0	0	0	0	0
proximal tubule cells	PTCs	0	1	0	1	0	0	0	0	3	108	228	704	0	0	0	0	0
Distal tubule cells	DTCs	2	7	0	1	0	2	0	0	12	200	309	1130	0	0	1	0	0
Podocytes	Podocytes	2	0	0	0	0	0	0	0	1	56	178	834	0	0	0	0	0
Loop of Henle cells	LOH	0	0	0	0	0	0	0	0	0	7	55	202	0	0	0	0	0
Ureter epithelial cells	UECs	0	0	0	0	0	0	0	0	0	2	8	27	0	0	0	0	0
Hepatocytes（stroma）	Hepatocytes (stroma)	2	0	0	0	0	0	0	0	0	4	9	0	722	6	104	137	0
Hepatocytes（epi）	Hepatocytes (epi)	2	0	0	0	0	0	0	0	0	0	1	0	63	12	50	4	0
Mesoderm cells	MCs	4030	1628	64	60	41	11	1	1	1	21	27	1	0	0	2	0	0
Neuroendocrine cells	Neuroendocrine cells	16	0	0	0	0	0	74	13	46	148	188	0	0	0	0	0	0
Microglial cells	Microglial cells	2	9	14	47	382	0	1	0	0	0	0	0	0	0	0	0	0
Haematopoietic stem cells	HSCs	2	0	0	0	0	0	0	0	10	1	0	2	141	21	73	298	28
Granulocytes macrophages progenitor cells	GMP	1	1	0	0	0	1	1	1	41	2	1	3	36	11	60	67	52
Megakaryocytes	Megakaryocytes	3	2	0	0	0	1	13	3	15	3	4	2	105	65	141	200	28
Neutrophils	Neutrophils	1	2	0	0	15	0	12	3	71	7	4	45	3	11	16	73	233
Mast cells	Mast cells	0	0	0	0	0	0	19	2	25	3	1	1	2	18	25	14	33
Dendritic cells	DCs	9	1	0	0	4	1	12	8	76	2	8	37	83	9	15	131	89
T cells	T cells	0	0	0	0	7	1	7	6	23	2	3	4	0	4	12	52	190
B cells	B cells	0	0	0	0	2	0	0	1	19	1	1	2	1	11	25	82	1297
Macrophages	Macrophages	98	30	2	21	25	30	719	107	371	99	32	61	151	104	137	89	199
Erythroblasts	Erythroblasts	397	1186	2	122	11	5607	2216	203	140	181	177	43	1038	4274	1940	2891	115
Endothelial cells	ECs	66	55	2	24	147	7	530	126	941	148	106	157	38	99	172	104	232

## Sheet: b-scATAC-Seq 
		Embryo	Brain				Heart				Kidney			Liver				Spleen
Cell type	Abbreviation	GW07	GW08	GW10	GW11	GW17	GW08	GW10	GW11	GW17	GW10	GW11	GW17	GW08	GW10	GW11	GW17	GW17
Retinal ganglion cells	RGCs	0	1	1	0	NA	NA	NA	NA	NA	0	0	0	NA	0	0	NA	0
Neural stem cells	NSCs	1147	540	275	132	NA	NA	NA	NA	NA	0	0	0	NA	0	0	NA	0
Neural precursor cells	Neural precursor cells	230	263	747	1175	NA	NA	NA	NA	NA	0	1	0	NA	0	0	NA	0
Immature neurons	Imm neurons	0	0	204	1293	NA	NA	NA	NA	NA	0	0	0	NA	0	0	NA	0
Interneurons	Interneurons	3	2	191	288	NA	NA	NA	NA	NA	0	0	0	NA	0	0	NA	0
Oligodendrocyte precursor cells	OPCs	0	0	0	1	NA	NA	NA	NA	NA	0	0	0	NA	0	0	NA	0
Intermediate neural progenitors	INPs	0	0	0	0	NA	NA	NA	NA	NA	0	0	0	NA	0	0	NA	0
Astrocytes	Astrocytes	0	0	3	18	NA	NA	NA	NA	NA	0	0	0	NA	0	0	NA	0
Choroid plexus cells	CPCs	0	0	0	0	NA	NA	NA	NA	NA	0	0	0	NA	0	0	NA	0
Schwann cells	Schwann cells	0	2	0	0	NA	NA	NA	NA	NA	0	0	0	NA	0	0	NA	0
Myoblasts	Myoblasts	7	1	0	0	NA	NA	NA	NA	NA	0	0	0	NA	0	0	NA	0
Endocardial cells	Endocardial cells	0	0	0	0	NA	NA	NA	NA	NA	0	0	0	NA	0	0	NA	0
Cardiomyocytes	Cardiomyocytes	0	0	0	0	NA	NA	NA	NA	NA	0	0	0	NA	0	0	NA	0
Mural cells	Mural cells	0	0	0	0	NA	NA	NA	NA	NA	0	0	0	NA	0	0	NA	0
Fibroblasts	Fibroblasts (stroma)	0	0	0	0	NA	NA	NA	NA	NA	0	0	0	NA	0	0	NA	0
Fibroblasts	Fibroblasts (epi)	388	219	58	49	NA	NA	NA	NA	NA	36	183	342	NA	96	54	NA	601
Steroid endocrine cells	SECs	2	0	0	0	NA	NA	NA	NA	NA	0	20	0	NA	0	0	NA	0
Mesenchymal stem cells	MSCs	12	21	0	2	NA	NA	NA	NA	NA	0	44	47	NA	0	1	NA	0
Nephron progenitor cells	NPCs	17	0	0	0	NA	NA	NA	NA	NA	136	997	663	NA	0	0	NA	0
proximal tubule cells	PTCs	1	0	0	0	NA	NA	NA	NA	NA	1	126	239	NA	1	0	NA	0
Distal tubule cells	DTCs	1	4	0	1	NA	NA	NA	NA	NA	24	401	789	NA	0	3	NA	0
Podocytes	Podocytes	0	0	0	1	NA	NA	NA	NA	NA	4	94	225	NA	0	0	NA	1
Loop of Henle cells	LOH	0	0	0	0	NA	NA	NA	NA	NA	0	0	0	NA	0	0	NA	0
Ureter epithelial cells	UECs	0	0	0	0	NA	NA	NA	NA	NA	0	0	2	NA	0	0	NA	0
Hepatocytes（stroma）	Hepatocytes (stroma)	0	0	0	0	NA	NA	NA	NA	NA	0	0	0	NA	0	0	NA	0
Hepatocytes（epi）	Hepatocytes (epi)	4	0	0	0	NA	NA	NA	NA	NA	0	8	5	NA	87	72	NA	0
Mesoderm cells	MCs	2451	504	5	3	NA	NA	NA	NA	NA	2	2	0	NA	0	0	NA	0
Neuroendocrine cells	Neuroendocrine cells	22	70	13	6	NA	NA	NA	NA	NA	19	79	0	NA	0	0	NA	0
Microglial cells	Microglial cells	1	0	1	6	NA	NA	NA	NA	NA	0	1	1	NA	6	0	NA	1
Haematopoietic stem cells	HSCs	0	0	0	0	NA	NA	NA	NA	NA	1	1	9	NA	8	20	NA	247
Granulocytes macrophages progenitor cells	GMP	0	0	0	0	NA	NA	NA	NA	NA	0	0	0	NA	0	0	NA	0
Megakaryocytes	Megakaryocytes	5	4	0	0	NA	NA	NA	NA	NA	22	30	3	NA	442	190	NA	0
Neutrophils	Neutrophils	3	1	1	0	NA	NA	NA	NA	NA	1	0	21	NA	20	2	NA	186
Mast cells	Mast cells	0	0	0	0	NA	NA	NA	NA	NA	0	0	0	NA	0	0	NA	0
Dendritic cells	DCs	0	0	0	0	NA	NA	NA	NA	NA	0	0	0	NA	0	2	NA	4
T cells	T cells	0	0	0	0	NA	NA	NA	NA	NA	0	3	2	NA	0	6	NA	20
B cells	B cells	0	0	0	0	NA	NA	NA	NA	NA	0	0	13	NA	7	50	NA	1543
Macrophages	Macrophages	37	14	10	23	NA	NA	NA	NA	NA	9	29	39	NA	346	113	NA	192
Erythroblasts	Erythroblasts	188	66	14	57	NA	NA	NA	NA	NA	35	100	84	NA	1543	1147	NA	263
Endothelial cells	ECs	112	72	8	39	NA	NA	NA	NA	NA	13	108	74	NA	309	122	NA	340

## Sheet: c-MC scRNA-Seq
		Embryo	Brain				Heart				Kidney			Liver				Spleen
Cell type	Abbreviation	GW07	GW08	GW10	GW11	GW17	GW08	GW10	GW11	GW17	GW10	GW11	GW17	GW08	GW10	GW11	GW17	GW17
Mesoderm cells 1	MC1	1943	3	0	0	0	1	0	1	0	1	2	0	0	0	0	0	0
Mesoderm cells 2	MC2	1795	5	1	0	0	0	0	0	0	7	2	1	0	0	0	0	0
Mesoderm cells 3	MC3	4	1603	3	3	1	10	1	0	1	13	21	0	0	0	2	0	0
Mesoderm cells 4	MC4	149	1	0	0	0	0	0	0	0	0	0	0	0	0	0	0	0
Mesoderm cells 5	MC5	123	3	0	0	0	0	0	0	0	0	2	0	0	0	0	0	0
Mesoderm cells 6	MC6	0	0	54	40	1	0	0	0	0	0	0	0	0	0	0	0	0
Mesoderm cells 7	MC7	16	13	6	17	39	0	0	0	0	0	0	0	0	0	0	0	0

## Sheet: d-MC scATAC-Seq
		Embryo	Brain				Heart				Kidney			Liver				Spleen
Cell type	Abbreviation	GW07	GW08	GW10	GW11	GW17	GW08	GW10	GW11	GW17	GW10	GW11	GW17	GW08	GW10	GW11	GW17	GW17
Mesoderm cells 1	MC1	697	17	0	0	NA	NA	NA	NA	NA	0	0	0	NA	0	0	NA	0
Mesoderm cells 2	MC2	1180	30	0	0	NA	NA	NA	NA	NA	1	0	0	NA	0	0	NA	0
Mesoderm cells 3	MC3	230	385	5	2	NA	NA	NA	NA	NA	0	1	0	NA	0	0	NA	0
Mesoderm cells 4	MC4	1	5	0	0	NA	NA	NA	NA	NA	0	0	0	NA	0	0	NA	0
Mesoderm cells 5	MC5	58	8	0	0	NA	NA	NA	NA	NA	0	0	0	NA	0	0	NA	0
Mesoderm cells 6	MC6	0	2	0	0	NA	NA	NA	NA	NA	0	0	0	NA	0	0	NA	0
Mesoderm cells 7	MC7	5	4	0	0	NA	NA	NA	NA	NA	0	0	0	NA	0	0	NA	0

## Sheet: e-EC scRNA-Seq
		Embryo	Brain				Heart				Kidney			Liver				Spleen
Cell type	Abbreviation	GW07	GW08	GW10	GW11	GW17	GW08	GW10	GW11	GW17	GW10	GW11	GW17	GW08	GW10	GW11	GW17	GW17
Embryo and brain endothelial cells	EB-ECs	65	50	0	6	1	0	0	0	0	1	1	0	0	0	0	0	1
Brain endothelial cells	B-ECs	0	3	2	12	143	0	0	0	0	0	0	0	0	0	0	0	0
Heart endothelial cells	H-ECs	1	2	0	5	1	7	526	124	938	7	7	11	0	1	1	4	2
Kidney endothelial cells	K-ECs	0	0	0	1	2	0	0	1	1	140	98	146	4	1	1	2	4
Liver endothelial cells	L-ECs	0	0	0	0	0	0	3	1	1	0	0	0	34	97	169	97	3
Spleen endothelial cells	S-ECs	0	0	0	0	0	0	1	0	1	0	0	0	0	0	1	1	222
